# Supplementary material for: Management compliance attention, social performance and pay gap: Evidence from China
Source: PLoS One. 2025 May 27;20(5):e0324031. doi: 10.1371/journal.pone.0324031 (PMC12112162; doi:10.1371/journal.pone.0324031)
Supplement: S1 Data — (ZIP) [file pone.0324031.s001.zip]

Archive with 4 entries (3 files):
- S1 dataset-code/
- S1 dataset-code/compliance_sscore_salarydif.xlsx
- S1 dataset-code/lncomplianceattention_lnsscore_lnavsalaryratio.do
- S1 dataset-code/lncomplianceattention_lnsscore_lnavsalaryratio.dta
