# Supplementary material for: Management compliance attention, social performance and pay gap: Evidence from China
Source: PLoS One. 2025 May 27;20(5):e0324031. doi: 10.1371/journal.pone.0324031 (PMC12112162; doi:10.1371/journal.pone.0324031)
Supplement: S1 Data — (ZIP) [file pone.0324031.s001.zip › S1 dataset-code/compliance_sscore_salarydif.xlsx]

## Sheet: hypotheses
						social rank value
								weakens
						strengthens
			compliance attention						remmuneration difference btw management and employees
						weakens

## Sheet: Descriptive statistics
Variable	Obs	Mean	Std.Dev.	Median	Min	Max
lnavsalaryratio	24,708	0.987	0.653	0.977	-0.714	2.754
lncomplianceattention	24,708	1.913	0.923	1.946	0.000	4.220
lnhzsrankvalue	24,708	1.402	0.311	1.386	0.000	1.792
lnemployeenum	24,708	7.721	1.212	7.631	5.075	11.128
debtratio	24,708	0.405	0.196	0.397	0.053	0.851
revgrowth	24,708	0.201	0.390	0.127	-0.426	2.537
dividendratio	24,708	0.273	0.306	0.214	0.000	1.829
totalassetturnovera	24,708	0.628	0.405	0.537	0.100	2.454
indedirectorrate	24,708	0.376	0.053	0.357	0.333	0.571
lnexcu3salary	24,708	14.544	0.708	14.512	12.881	16.563
organizationtough	24,708	0.890	0.054	0.898	0.751	0.976

## Sheet: correlated matrix
	1	2	3	4	5	6	7	8	9	10
1.lnavsalaryratio	1.000
2.lncomplianceattention	-0.023***	1.000
3.lnhzsrankvalue	0.118***	0.020***	1.000
4.lnemployeenum	0.426***	-0.016**	0.141***	1.000
5.debtratio	0.040***	-0.033***	-0.034***	0.400***	1.000
6.revgrowth	0.006	0.025***	-0.035***	-0.017***	0.067***	1.000
7.dividendratio	0.073***	-0.011*	0.065***	0.004	-0.173***	-0.100***	1.000
8.totalassetturnovera	0.126***	0.037***	0.001	0.259***	0.184***	0.057***	-0.011*	1.000
9.indedirectorrate	0.001	-0.028***	0.064***	-0.015**	-0.011*	0.000	-0.006	-0.020***	1.000
10.lnexcu3salary	0.611***	-0.120***	0.159***	0.356***	0.138***	0.026***	-0.001	0.104***	0.013**	1.000

## Sheet: regression
	(1)	(2)	(3)	(4)
VARIABLES	lnavsalaryratio	lnavsalaryratio	lnavsalaryratio	lnavsalaryratio
lncomplianceattention	-0.011***		-0.010***	-0.010***
	(-2.888)		(-2.805)	(-2.811)
lnhzsrankvalue		-0.034***	-0.033***	-0.035***
		(-3.547)	(-3.479)	(-3.632)
lncomplianceattention × lnhzsrankvalue				-0.022**
				(-2.165)
lnemployeenum	0.156***	0.158***	0.158***	0.158***
	(52.265)	(52.006)	(52.063)	(52.041)
debtratio	-0.367***	-0.375***	-0.376***	-0.376***
	(-20.146)	(-20.361)	(-20.438)	(-20.459)
revgrowth	0.016**	0.016**	0.016**	0.016**
	(2.252)	(2.153)	(2.189)	(2.161)
dividendratio	0.035***	0.038***	0.038***	0.037***
	(3.696)	(3.951)	(3.913)	(3.892)
totalassetturnovera	-0.079***	-0.080***	-0.080***	-0.080***
	(-9.480)	(-9.520)	(-9.523)	(-9.520)
indedirectorrate	0.082	0.095*	0.095*	0.094*
	(1.556)	(1.796)	(1.789)	(1.773)
lnexcu3salary	0.574***	0.576***	0.576***	0.576***
	(118.536)	(118.537)	(118.524)	(118.523)
year	controlled	controlled	controlled	controlled
industry	controlled	controlled	controlled	controlled
Constant	-8.028***	-8.059***	-8.022***	-8.087***
	(-101.410)	(-103.233)	(-101.321)	(-102.240)
Observations	24,708	24,708	24,708	24,708
R-squared	0.561	0.561	0.561	0.561
t-statistics in parentheses
*** p<0.01, ** p<0.05, * p<0.1
period:2011-2022

## Sheet: replacement of variables
	(1)	(2)
VARIABLES	lnavsalaryratio	lnavsalaryratio
lncomplianceattentionrb	-0.008**
	(-2.176)
lnhzsrankvalue	-0.035***
	(-3.647)
lncomplianceattentionrb × lnhzsrankvalue	-0.021**
	(-2.109)
lncomplianceattention		-0.010***
		(-2.588)
lnsscore		-0.017***
		(-3.060)
lncomplianceattention × lnsscore		-0.017***
		(-3.364)
lnemployeenum	0.158***	0.157***
	(52.011)	(52.407)
debtratio	-0.376***	-0.366***
	(-20.445)	(-20.085)
revgrowth	0.016**	0.016**
	(2.155)	(2.215)
dividendratio	0.037***	0.036***
	(3.898)	(3.763)
totalassetturnovera	-0.080***	-0.080***
	(-9.526)	(-9.580)
indedirectorrate	0.094*	0.078
	(1.781)	(1.483)
lnexcu3salary	0.576***	0.575***
	(118.518)	(118.615)
year	controlled	controlled
industry	controlled	controlled
Constant	-8.090***	-8.068***
	(-102.202)	(-102.942)
Observations	24,708	24,708
R-squared	0.561	0.561
t-statistics in parentheses
*** p<0.01, ** p<0.05, * p<0.1
period:2011-2022

## Sheet: shortening period
	(1)	(2)	(3)
VARIABLES	lnavsalaryratio	lnavsalaryratio	lnavsalaryratio
lncomplianceattention	-0.010***	-0.014***	-0.018***
	(-2.784)	(-3.746)	(-4.482)
lnhzsrankvalue	-0.033***	-0.036***	-0.033***
	(-3.425)	(-3.619)	(-3.211)
lncomplianceattention × lnhzsrankvalue	-0.029***	-0.034***	-0.041***
	(-2.718)	(-3.139)	(-3.715)
lnemployeenum	0.152***	0.149***	0.145***
	(49.141)	(47.010)	(44.361)
debtratio	-0.347***	-0.342***	-0.331***
	(-18.445)	(-17.573)	(-16.340)
revgrowth	0.011	0.013*	0.011
	(1.523)	(1.750)	(1.386)
dividendratio	0.039***	0.037***	0.038***
	(3.988)	(3.693)	(3.719)
totalassetturnovera	-0.076***	-0.071***	-0.064***
	(-8.840)	(-8.041)	(-6.976)
indedirectorrate	0.096*	0.095*	0.077
	(1.786)	(1.732)	(1.361)
lnexcu3salary	0.579***	0.582***	0.584***
	(117.271)	(114.795)	(111.438)
year	controlled	controlled	controlled
industry	controlled	controlled	controlled
Constant	-8.100***	-8.191***	-8.235***
	(-100.541)	(-98.472)	(-95.490)
Observations	23,336	21,755	20,051
R-squared	0.567	0.573	0.578
t-statistics in parentheses
*** p<0.01, ** p<0.05, * p<0.1
model1:2012-2022
model2:2013-2022
model3:2014-2022

## Sheet: endogenous issue
	one year lagged	one year lagged instrumental variable two stages
		first stage	second stage
VARIABLES	lnavsalaryratio	lncomplianceattention	lnavsalaryratio
l.lncomplianceattention	-0.009**
	(-1.992)
l.lnhzsrankvalue	-0.048***
	(-3.871)
l.lncomplianceattention × l.lnhzsrankvalue	-0.022*
	(-1.722)
lncomplianceattentionpr1			-0.012*
			(-1.762)
lnhzsrankvalue			-0.050***
			(-4.321)
lncomplianceattentionpr1 × lnhzsrankvalue			-0.058***
			(-3.125)
l.lncomplianceattention		0.611***
		(103.791)
l.lnemployeenum	0.157***	0.013***
	(40.916)	(2.624)
l.debtratio	-0.343***	-0.120***
	(-14.824)	(-4.083)
l.dividendratio	0.024**	-0.008
	(1.973)	(-0.487)
l.revgrowth	0.000**	0.000
	(2.406)	(0.610)
l.totalassetturnovera	-0.054***	-0.001
	(-5.154)	(-0.102)
l.indedirectorrate	0.055	-0.021
	(0.821)	(-0.248)
l.lnexcu3salary	0.510***	-0.004
	(83.941)	(-0.532)
lnemployeenum			0.156***
			(44.099)
debtratio			-0.338***
			(-15.607)
revgrowth			0.031***
			(3.388)
dividendratio			0.036***
			(3.309)
totalassetturnovera			-0.094***
			(-9.580)
indedirectorrate			0.077
			(1.270)
lnexcu3salary			0.582***
			(104.134)
year	controlled	controlled	controlled
industry	controlled	controlled	controlled
Constant	-7.137***	0.007	-8.163***
	(-70.668)	(0.058)	(-88.475)
Observations	18,341	18,341	18,341
R-squared	0.492	0.493	0.575
F	186.2	190.9	260.2
t-statistics in parentheses
*** p<0.01, ** p<0.05, * p<0.1
period:2012-2022

## Sheet: groups analyses
	(1)	(2)
	statecontrolfirm	privatecontrolfirm
VARIABLES	lnavsalaryratio	lnavsalaryratio
lncomplianceattention	-0.019***	0.009**
	(-3.154)	(2.177)
lnhzsrankvalue	-0.121***	0.037***
	(-7.378)	(3.476)
lncomplianceattention × lnhzsrankvalue	-0.034**	-0.007
	(-2.017)	(-0.650)
lnemployeenum	0.166***	0.195***
	(34.894)	(52.357)
debtratio	-0.246***	-0.255***
	(-8.139)	(-11.998)
revgrowth	-0.051***	0.005
	(-4.223)	(0.604)
dividendratio	-0.030*	0.040***
	(-1.701)	(3.889)
totalassetturnovera	-0.037***	-0.091***
	(-2.899)	(-8.890)
indedirectorrate	0.004	0.094
	(0.050)	(1.536)
lnexcu3salary	0.633***	0.534***
	(79.007)	(95.723)
Constant	-8.932***	-7.823***
	(-72.057)	(-80.265)
Observations	9,828	14,880
R-squared	0.604	0.607
t-statistics in parentheses
*** p<0.01, ** p<0.05, * p<0.1
period:2011-2022

## Sheet: mediation effect
		(1)	(2)	(3)
	VARIABLES	organizationtough	lnavsalaryratio	lnavsalaryratio			Bootstrap results Number of obs = 24,708
	organizationtough			-1.32578***			Replications = 100
				(-11.77925)
	lncomplianceattention	0.00068***	-0.01795***	-0.01705***			command: sgmediation dv, mv(mv) iv(iv) cv(lnemployeenum debtratio
		(3.12491)	(-4.66606)	(-4.44390)			revgrowth dividendratio totalassetturnovera indedirectorrate
	lnemployeenum	0.00357***	0.15305***	0.15778***			lnexcu3salary yeardum11-yeardum22 sicdum1-sicdum2)
		(21.41425)	(51.76489)	(53.02433)			_bs_1: r(ind_eff)
	debtratio	0.00191**	-0.53071***	-0.52818***			_bs_2: r(dir_eff)
		(1.98311)	(-31.01421)	(-30.94948)			_bs_3: r(tot_eff)
	revgrowth	-0.00782***	0.01937**	0.00900
		(-17.75002)	(2.47822)	(1.14709)			------------------------------------------------------------------------------
	dividendratio	0.00344***	0.06619***	0.07076***			| Observed Bootstrap Normal-based
		(5.95514)	(6.45352)	(6.91300)			| Coef. Std. Err. z P>|z| [95% Conf. Interval]
	totalassetturnovera	-0.00106**	0.01908**	0.01768**			-------------+----------------------------------------------------------------
		(-2.42826)	(2.47197)	(2.29653)			_bs_1 | -.0008988 .0002874 -3.13 0.002 -.0014621 -.0003355
	indedirectorrate	-0.00647**	0.09495*	0.08637			_bs_2 | -.0170522 .0038252 -4.46 0.000 -.0245494 -.009555
		(-2.03861)	(1.68670)	(1.53843)			_bs_3 | -.017951 .0038475 -4.67 0.000 -.025492 -.01041
	lnexcu3salary	0.00037	0.55907***	0.55957***			------------------------------------------------------------------------------
		(1.33114)	(112.63806)	(113.04763)
	year	controlled	controlled	controlled
	industry	controlled	controlled	controlled			Sobel-Goodman Mediation Tests
	Constant	0.82348***	-8.34063***	-7.24887***
		(196.13607)	(-112.02469)	(-61.03991)			Coef Std Err Z P>|Z|
	Observations	24,708	24,708	24,708			Sobel -.0008988 .00029757 -3.02 .00252415
	R-squared	0.76387	0.48426	0.48715			Goodman-1 (Aroian) -.0008988 .00029857 -3.01 .00260978
	t-statistics in parentheses						Goodman-2 -.0008988 .00029657 -3.031 .00244026
	*** p<0.01, ** p<0.05, * p<0.1
	period:2010-2022						Coef Std Err Z P>|Z|
							a coefficient = .000678 .000217 3.12491 .001779
							b coefficient = -1.32578 .112552 -11.7793 0
							Indirect effect = -.000899 .000298 -3.02043 .002524
							Direct effect = -.017052 .003837 -4.4439 8.8e-06
							Total effect = -.017951 .003847 -4.66606 3.1e-06
							Proportion of total effect that is mediated: .05006931
							Ratio of indirect to direct effect: .05270838
							Ratio of total to direct effect: 1.0527084
