# Supplementary material for: Management compliance attention, social performance and pay gap: Evidence from China
Source: PLoS One. 2025 May 27;20(5):e0324031. doi: 10.1371/journal.pone.0324031 (PMC12112162; doi:10.1371/journal.pone.0324031)
Supplement: S1 Data — (ZIP) [file pone.0324031.s001.zip › S1 dataset-code/lncomplianceattention_lnsscore_lnavsalaryratio.do]

use lncomplianceattention_lnsscore_lnavsalaryratio.dta,clear

egen mis=rowmiss($DV $IV $Moderator lnemployeenum debtratio  revgrowth dividendratio totalassetturnovera indedirectorrate lnexcu3salary lnsscore organizationtough mix year nindcd1)
drop if mis
drop mis

global Model "reg"
global DV "lnavsalaryratio"
global IV2 "revproddiversification"
global IV1 "flstmtdegree"
global IV "lncomplianceattention"
global Moderator3 "managementsharerate"
global Moderator2 "tmteduheterogeneity"
global Moderator "lnhzsrankvalue"
global Moderator1 "lnsscore"
global Moderator4 "compaccaverage"

* avgtotalcapital avginvestcapital avgoperationcapital totalcapitalretrate investcapitalretrate operationcapitalretrate totalcapital investcapital operationcapital totalcapitalret investcapitalret operationcapitalret

*global Control "lnemployeenum  dividendratio shrcr1 zindex ceo_dual indedirectorrate lnexcu3salary i.year i.nindcd1"
*global Control "lnemployeenum revgrowth totalassetturnovera debtratio dividendratio ceo_dual indedirectorrate lnexcu3salary i.year sicdum*"
*global Control "lnemployeenum revgrowth totalassetturnovera debtratio dividendratio shrcr5 zindex indedirectorrate i.year sicdum* if controlnature==1"

*global Control "lnemployeenum debtratio dividendratio revgrowth totalassetturnovera indedirectorrate lnexcu3salary aem assetspecific i.year i.nindcd1"

global Control "lnemployeenum debtratio revgrowth dividendratio totalassetturnovera indedirectorrate lnexcu3salary i.year i.nindcd1"
*global Control "lnemployeenum shrcr3 zindex ceo_dual indedirectorrate lnexcu3salary i.year sicdum* if cashehat>0"
*global Control "lnemployeenum shrcr3 zindex ceo_dual indedirectorrate lnexcu3salary i.year sicdum* if cashehat<0"

winsor2 $DV $IV $Moderator lnemployeenum debtratio  revgrowth dividendratio totalassetturnovera indedirectorrate lnexcu3salary lnsscore organizationtough mix,replace cuts(1 99)

center $IV $Moderator 

***
$Model $DV $IV $Control
est store m1
$Model $DV $Moderator $Control
est store m2
$Model $DV $IV $Moderator $Control
est store m3
$Model $DV c.c_$IV##c.c_$Moderator $Control
est store m4

outreg2 [m*] using regression,dec(3) excel replace alpha(0.01,0.05,0.1) tstat
*
*
*logout,save(summary) dec(3) excel replace:sum $DV $IV $Moderator lnemployeenum debtratio  revgrowth dividendratio totalassetturnovera  indedirectorrate lnexcu3salary organizationtough
logout,save(summary) dec(3) excel replace:tabstat $DV $IV $Moderator lnemployeenum debtratio  revgrowth dividendratio totalassetturnovera  indedirectorrate lnexcu3salary organizationtough, stats(n mean sd p50 min max ) c(s)	
logout,save(corr) dec(3) excel replace:pwcorr_a $DV $IV $Moderator lnemployeenum debtratio  revgrowth dividendratio totalassetturnovera indedirectorrate lnexcu3salary, star1(0.01) star5(0.05) star10(0.1)
*/


*
$Model $DV c.c_$IV##c.c_$Moderator $Control
summarize c_$Moderator
global Lt=r(mean)-r(sd)
global Ht=r(mean)+r(sd)
margins,at(c_$IV=(0(0.5)4) c_$Moderator=($Lt $Ht))
marginsplot,title("") ytitle("Pay Gap") xtitle("Management Compliance Attention") plot1opts(lpattern(solid)) plot2opts(lpattern(short dash)) noci legend(row(2) ring(1) pos(6) order(1 2) lab(1 "Low Social Rank Level") lab(2 "High Social Rank Level"))
*/

/*calculate vif
$Model $DV c.c_$IV##c.c_$Moderator lnasset equitygrowth shrcr3 zindex ceo_dual indedirectorrate lnexcu3salary
vif
*/

*replace variables in model to test hypotheses
center lncomplianceattentionrb lnsscore
*salarygrowth
$Model $DV c.c_lncomplianceattentionrb##c.c_$Moderator $Control 
est store a1
$Model $DV c.c_$IV##c.c_lnsscore $Control 
est store a2
outreg2 [a*] using regressionrobust,dec(3) excel replace alpha(0.01,0.05,0.1) tstat
*/

*shorten data period to test hypotheses
global period1 "if year>2011"
global period2 "if year>2012"
global period3 "if year>2013"
$Model $DV c.c_$IV##c.c_$Moderator $Control $period1
est store b1
$Model $DV c.c_$IV##c.c_$Moderator $Control $period2
est store b2
$Model $DV c.c_$IV##c.c_$Moderator $Control $period3
est store b3
outreg2 [b*] using regressionrobust1,dec(3) excel replace alpha(0.01,0.05,0.1) tstat
*/


*solve endogeneity issue
*one period lagged to tackle endogeneity issue
tsset stkid year
*lnemployeenum debtratio dividendratio revgrowth totalassetturnovera indedirectorrate lnexcu3salary
gen llncomplianceattention=l.lncomplianceattention
*gen llnsscore=l.lnsscore
gen llnhzsrankvalue=l.lnhzsrankvalue
gen llnemployeenum=l.lnemployeenum
gen ldividendratio=l.dividendratio
gen ltotalassetturnovera=l.totalassetturnovera
gen lindedirectorrate=l.indedirectorrate
gen llnexcu3salary=l.lnexcu3salary

center llncomplianceattention llnhzsrankvalue
reg $DV c.c_llncomplianceattention##c.c_llnhzsrankvalue llnemployeenum ldebtratio ldividendratio lrevgrowth ltotalassetturnovera lindedirectorrate llnexcu3salary i.year i.nindcd1
est store c1
*
outreg2 [c*] using regressionrobust2,dec(3) excel replace alpha(0.01,0.05,0.1)
*/

/*use instrumental variable to regress at 2sls
gen num=1
bysort nindcd year:egen sumn=sum(num)
bysort nindcd year:egen sumcompliattention=sum(lncomplianceattention)
gen avgindsumcompliattention=(sumcompliattention-lncomplianceattention)/(sumn-1)
*/
*
reg lncomplianceattention llncomplianceattention llnemployeenum ldebtratio ldividendratio lrevgrowth ltotalassetturnovera lindedirectorrate llnexcu3salary i.year i.nindcd1
predict lncomplianceattentionpr1
est store c2
*/

/*
reg lncomplianceattention avgindsumcompliattention $Control
predict lncomplianceattentionpr2
est store c4
*/
center lncomplianceattentionpr1
$Model $DV c.c_lncomplianceattentionpr1##c.c_$Moderator $Control
est store c3

/*
$Model $DV c.c_lncomplianceattentionpr2##c.c_$Moderator $Control
est store c5
*/
*outreg2 [c1 c2 c3] using regressionrobust3,dec(3) excel replace alpha(0.01,0.05,0.1) e(F) tstat
outreg2 [c*] using regressionrobust2,dec(3) excel replace alpha(0.01,0.05,0.1) e(F) tstat

*/

*
*global Control1 "lnemployeenum debtratio revgrowth dividendratio totalassetturnovera indedirectorrate lnexcu3salary i.year i.nindcd1"
*$Model $DV c.c_$IV##c.c_$Moderator $Control1 if ishighcompetition==1 
*est store highcompetition
*$Model $DV c.c_$IV##c.c_$Moderator $Control1 if ishighcompetition==0 
*est store lowcompetition
*$Model $DV c.c_$IV##c.c_$Moderator $Control if isctrldeficiency==1
*est store ctrldeficiency
*$Model $DV c.c_$IV##c.c_$Moderator $Control if isctrldeficiency==0
*est store ctrlnodeficiency
$Model $DV c.c_$IV##c.c_$Moderator $Control if mix==1
est store statecontrolfirm
$Model $DV c.c_$IV##c.c_$Moderator $Control if mix==0
est store privatecontrolfirm
*$Model $DV c.c_$IV##c.c_$Moderator $Control if staffprotection==1 
*est store discstaffprotection
*$Model $DV c.c_$IV##c.c_$Moderator $Control if staffprotection==0 
*est store nodiscstaffprotection
outreg2 [statecontrolfirm privatecontrolfirm] using regressionrobust3,dec(3) excel replace alpha(0.01,0.05,0.1) tstat
*/

*invehat strategicrisk1 adminfeebysales lnintercontrolindex organizationtough ceoentrenchment
global Control1 "lnemployeenum debtratio revgrowth dividendratio totalassetturnovera indedirectorrate lnexcu3salary yeardum11-yeardum22 sicdum1-sicdum2"
$Model organizationtough $IV $Control1
est store d1
$Model $DV $IV $Control1
est store d2
$Model $DV organizationtough $IV $Control1
est store d3
outreg2 [d1 d2 d3] using regressionrobust4,dec(5) excel replace alpha(0.01,0.05,0.1) tstat

*sobel test for mediation effects ddebtratio fc
gen dv=$DV
gen iv=$IV
gen mv=organizationtough
sgmediation dv, mv(mv) iv(iv) cv($Control1)
* bootstrap with case resampling
bootstrap r(ind_eff) r(dir_eff) r(tot_eff), reps(100): sgmediation dv, mv(mv) iv(iv) cv($Control1)
estat bootstrap, percentile bc
*/
